# Supplementary material for: Proof-of-concept of bayesian latent class modelling usefulness for assessing diagnostic tests in absence of diagnostic standards in mental health
Source: Sci Rep. 2025 Oct 2;15:34398. doi: 10.1038/s41598-025-17332-3 (PMC12491510; doi:10.1038/s41598-025-17332-3)
Supplement: Supplementary file 1 — Supplementary Material 1 [file 41598_2025_17332_MOESM1_ESM.txt]

\documentclass{article}

\begin{document}
\section{preparation}

<<>>=
# in CH
#  Olbi Phystool
#    +   +      22  
#    +   -      3
#    -   +      12
#    -   -      5

# in BE
#  Olbi Phystool
#    +   +      39
#    +   -      14
#    -   +      15
#    -   -      32

# create a data set
Population <- c(rep("CH",42),rep("BE",100))

Olbi <- c(rep(1, 25), rep(0, 17),rep(1, 53), rep(0, 47))
length(Olbi)

Phystool <- c(rep(1,22),rep(0,3),rep(1,12),rep(0,5),
              rep(1,39),rep(0,14),rep(1,15),rep(0,32))
length(Phystool)

dat <- data.frame(Population,Olbi,Phystool)

dat[c(1:3)] <- lapply(dat[c(1:3)], factor)
@

\newpage
<<>>=
summary(dat)

ftable(dat$Population,dat$Olbi,dat$Phystool)
@


\newpage
\section{BLCM}
<<>>=
library(runjags)
library(PriorGen)
@

<<warning=FALSE>>=
source("L:\\UNISANTE_DSTE\\RECHERCHE\\911DK_BURNOUT\\4.Etude_CS_Souffrance&Travail\\2-Etude_Patients\\6-Baysian analysis\\autohuiwalter.R")
@

\section{1. BLCM without cond. dependency and minimally informative}
<<>>=
#auto_huiwalter(dat[,c('Population','Olbi','Phystool')], 
#               outfile='autohw.2tests.2pop.bug')

# nur minimal informative prior
@

<<>>=
set.seed(3105)
results.2t.2p <- run.jags('autohw.2tests.2pop.3c.bug',
                             burnin = 5000,
                             sample = 10000,
                             adapt = 1000,
                       thin = 10)
results.2t.2p
plot(results.2t.2p)

res1 <- summary(results.2t.2p)[,c(1:3,9,11)]
res1[] <- round(res1, 3)

@

\newpage
\section{2. BLCM with cond. dependency between se and minimally informative}
<<>>=
set.seed(3105)
results.2t.2p.covs <- run.jags('autohw.2tests.2pop.3c.covs.bug',
                             burnin = 5000,
                             sample = 10000,
                             adapt = 1000,
                       thin = 10)
results.2t.2p.covs
plot(results.2t.2p.covs)

res2 <- summary(results.2t.2p.covs)[,c(1:3,9,11)]
res2[] <- round(res2, 3)

@

\newpage
\section{3. BLCM with cond. dependency between sp and minimally informative}
<<>>=
set.seed(3105)
results.2t.2p.covc <- run.jags('autohw.2tests.2pop.3c.covc.bug',
                             burnin = 5000,
                             sample = 10000,
                             adapt = 1000,
                       thin = 10)
results.2t.2p.covc
plot(results.2t.2p.covc)

res3 <- summary(results.2t.2p.covc)[,c(1:3,9,11)]
res3[] <- round(res3, 3)
@

\newpage
<<>>=
# model without conditional dependency
knitr::kable(res1)

# model with conditional dependency se
knitr::kable(res2)

# model with conditional dependency sp
knitr::kable(res3)
@
\end{document}
